# Supplementary material for: Pushing the Limit of Photo-Controlled Polymerization: Hyperchromic and Bathochromic Effects
Source: Molecules. 2024 May 18;29(10):2377. doi: 10.3390/molecules29102377 (PMC11124407; doi:10.3390/molecules29102377)
Supplement: Supplementary file 1 [file molecules-29-02377-s001.zip]

Archive with 1 entries (1 files):
- molecules-2988317-supplementary.pdf
